# Supplementary material for: Mitophagy-mediated molecular subtypes depict the hallmarks of the tumour metabolism and guide precision chemotherapy in pancreatic adenocarcinoma
Source: Front Cell Dev Biol. 2022 Jul 22;10:901207. doi: 10.3389/fcell.2022.901207 (PMC9353335; doi:10.3389/fcell.2022.901207)
Supplement: Supplementary file 5 [file DataSheet1.XLSX]

## Sheet: Supplementary Table 1
Supplementary Table 1： Signaling pathway associated with mitophagy,cholesterol biosynthesis and glycolysis.
Exact source	Brief description
R-HSA-5205647	REACTOME_MITOPHAGY	ATG12	ATG5	CSNK2A1	CSNK2A2	CSNK2B	FUNDC1	MAP1LC3A	MAP1LC3B	MFN1	MFN2	MTERF3	PGAM5	PINK1	PRKN	RPS27A	SQSTM1	SRC	TOMM20	TOMM22	TOMM40	TOMM5	TOMM6	TOMM7	TOMM70	UBA52	UBB	UBC	ULK1	VDAC1
R-HSA-5205685	REACTOME_PINK1_PRKN_MEDIATED_MITOPHAGY	ATG12	ATG5	MAP1LC3A	MAP1LC3B	MFN1	MFN2	MTERF3	PINK1	PRKN	RPS27A	SQSTM1	TOMM20	TOMM22	TOMM40	TOMM5	TOMM6	TOMM7	TOMM70	UBA52	UBB	UBC	VDAC1
R-HSA-8934903	REACTOME_RECEPTOR_MEDIATED_MITOPHAGY	ATG12	ATG5	CSNK2A1	CSNK2A2	CSNK2B	FUNDC1	MAP1LC3A	MAP1LC3B	PGAM5	SRC	ULK1
R-HSA-191273	REACTOME_CHOLESTEROL_BIOSYNTHESIS	ACAT2	ARV1	CYP51A1	DHCR24	DHCR7	EBP	FDFT1	FDPS	GGPS1	HMGCR	HMGCS1	HSD17B7	IDI1	IDI2	LBR	LSS	MSMO1	MVD	MVK	NSDHL	PLPP6	PMVK	SC5D	SQLE	TM7SF2
R-HSA-70171	REACTOME_GLYCOLYSIS	AAAS	ADPGK	ALDOA	ALDOB	ALDOC	BPGM	ENO1	ENO2	ENO3	GAPDH	GAPDHS	GCK	GCKR	GNPDA1	GNPDA2	GPI	HK1	HK2	HK3	NDC1	NUP107	NUP133	NUP153	NUP155	NUP160	NUP188	NUP205	NUP210	NUP214	NUP35	NUP37	NUP42	NUP43	NUP50	NUP54	NUP58	NUP62	NUP85	NUP88	NUP93	NUP98	PFKFB1	PFKFB2	PFKFB3	PFKFB4	PFKL	PFKM	PFKP
[truncated: 24 more columns]

## Sheet: Supplementary Table 2
Supplementary Table 2：The results of Univariate Cox regression analysis in TCGA-PAAD cohort.
id	HR	HR.95L	HR.95H	pvalue
MAP1LC3A	0.65301	0.499056	0.854457	0.00189299
ULK1	0.697686	0.521328	0.933703	0.0154624
TOMM7	0.792137	0.577349	1.08683	0.148747
UBA52	0.903965	0.610903	1.33761	0.613557
TOMM40	0.908795	0.641888	1.28669	0.58983
UBB	0.919016	0.722875	1.16838	0.490517
TOMM5	0.958843	0.663151	1.38638	0.823224
CSNK2B	1.02529	0.670285	1.56831	0.90832
PINK1	1.02931	0.773925	1.36896	0.842622
MFN2	1.04982	0.767075	1.4368	0.761357
PGAM5	1.06784	0.727069	1.56831	0.737867
MAP1LC3B	1.07203	0.748047	1.53633	0.704807
RPS27A	1.094	0.785171	1.5243	0.595517
FUNDC1	1.13025	0.824853	1.54871	0.446154
SQSTM1	1.13838	0.834882	1.5522	0.41265
ATG12	1.14222	0.785677	1.66057	0.486103
ATG5	1.16249	0.8096	1.6692	0.414675
MTERF3	1.22132	0.845723	1.76373	0.286288
CSNK2A2	1.22795	0.821339	1.83586	0.316942
UBC	1.28143	0.884276	1.85696	0.190136
CSNK2A1	1.2876	0.891262	1.86018	0.178084
TOMM20	1.29441	0.921575	1.81808	0.136544
TOMM22	1.31589	0.892163	1.94087	0.166212
SRC	1.35257	1.04075	1.75781	0.0239013
VDAC1	1.37241	1.00772	1.8691	0.0445643
MFN1	1.47808	1.03164	2.11771	0.0331947

## Sheet: Supplementary Table 3
Supplementary Table 3：The affiliation of genes to modules.
Gene	dynamicModule	mergeModule
A2M	salmon	black
A4GALT	black	black
AADAC	grey	grey
AASS	grey60	grey60
ABAT	royalblue	royalblue
ABCA1	grey60	grey60
ABCA5	royalblue	royalblue
ABCB1	salmon	black
ABCB4	grey	grey
ABCC1	purple	grey60
ABCC4	greenyellow	greenyellow
ABCC6	magenta	magenta
ABCG1	yellow	grey60
ABHD11-AS1	turquoise	pink
ABHD17C	pink	pink
ABHD2	midnightblue	grey60
ABHD3	lightcyan	grey60
ABHD6	yellow	grey60
ABI3	brown	black
ABI3BP	salmon	black
ABLIM1	yellow	grey60
ABLIM2	grey	grey
ABLIM3	lightyellow	grey60
ABTB2	lightyellow	grey60
AC000089.3	darkturquoise	darkturquoise
AC000111.4	magenta	magenta
AC002398.12	grey	grey
AC002398.9	grey	grey
AC005152.3	magenta	magenta
AC005255.3	yellow	grey60
AC005355.2	grey	grey
AC007229.3	grey	grey
AC007318.5	grey	grey
AC007349.4	magenta	magenta
AC009005.2	grey	grey
AC009014.3	royalblue	royalblue
AC011298.2	magenta	magenta
AC016735.2	grey	grey
AC016739.2	darkturquoise	darkturquoise
AC016747.3	yellow	grey60
AC018816.3	grey	grey
AC019117.2	turquoise	pink
AC021218.2	pink	pink
AC025811.3	magenta	magenta
AC027612.6	grey	grey
AC068831.17	magenta	magenta
AC073842.19	grey	grey
AC074212.6	grey	grey
AC078941.1	magenta	magenta
AC079767.4	brown	black
AC092580.4	brown	black
AC093642.1	royalblue	royalblue
AC093642.3	grey	grey
AC093850.2	black	black
AC098614.2	grey60	grey60
AC106876.2	pink	pink
AC114730.11	grey	grey
AC124789.1	grey	grey
AC131097.4	magenta	magenta
AC133644.2	black	black
AC147651.4	green	black
AC156455.1	royalblue	royalblue
AC234582.1	grey	grey
AC241377.2	grey	grey
AC241585.2	grey	grey
ACACA	yellow	grey60
ACADL	magenta	magenta
ACAN	blue	black
ACAP1	brown	black
ACBD5	lightcyan	grey60
ACE2	grey	grey
ACHE	grey	grey
ACKR1	salmon	black
ACKR4	lightyellow	grey60
ACOT1	yellow	grey60
ACOT11	lightcyan	grey60
ACOT4	red	red
ACOT7	red	red
ACP5	green	black
ACP6	grey	grey
ACSL1	yellow	grey60
ACSL4	grey60	grey60
ACSL5	turquoise	pink
ACTA1	grey	grey
ACTA2	darkgreen	black
ACTG2	darkgreen	black
ACTN1	blue	black
ACVRL1	salmon	black
ACY1	turquoise	pink
ADA	brown	black
ADAM10	purple	grey60
ADAM12	black	black
ADAM17	yellow	grey60
ADAM19	blue	black
ADAM22	greenyellow	greenyellow
ADAM23	salmon	black
ADAM28	pink	pink
ADAM8	turquoise	pink
ADAM9	purple	grey60
ADAMDEC1	brown	black
ADAMTS12	black	black
ADAMTS14	black	black
ADAMTS2	blue	black
ADAMTS4	blue	black
ADAMTS7	black	black
ADAMTS9	blue	black
ADAMTSL1	tan	black
ADAMTSL2	royalblue	royalblue
ADAMTSL4	blue	black
ADAMTSL5	turquoise	pink
ADAP1	turquoise	pink
ADAP2	green	black
ADCY2	lightgreen	greenyellow
ADCY3	greenyellow	greenyellow
ADCY7	yellow	grey60
ADD3	purple	grey60
ADH1C	grey	grey
ADHFE1	grey	grey
ADIRF-AS1	grey	grey
ADM	red	red
ADORA2A	brown	black
ADORA2B	red	red
ADORA3	green	black
ADTRP	turquoise	pink
AEBP1	black	black
AF001548.5	grey	grey
AF131216.5	magenta	magenta
AFAP1	purple	grey60
AFAP1-AS1	turquoise	pink
AFAP1L1	salmon	black
AFAP1L2	lightyellow	grey60
AGFG2	grey	grey
AGMAT	grey	grey
AGMO	grey	grey
AGO2	yellow	grey60
AGPAT2	grey	grey
AGPAT5	yellow	grey60
AGPAT9	yellow	grey60
AGR2	pink	pink
AGR3	pink	pink
AGRN	turquoise	pink
AGT	grey	grey
AHCYL2	lightcyan	grey60
AHNAK	purple	grey60
AHNAK2	black	black
AHR	lightyellow	grey60
AIF1	green	black
AIM1	lightyellow	grey60
AIM1L	turquoise	pink
AK4	purple	grey60
AK4P1	purple	grey60
AK7	yellow	grey60
AK8	grey	grey
AKAP11	yellow	grey60
AKAP12	blue	black
AKAP13	grey60	grey60
AKAP2	grey60	grey60
AKNA	brown	black
AKR1B10	pink	pink
AKR1C1	grey	grey
AKR1C2	grey	grey
AKR1C3	pink	pink
AKR7A3	pink	pink
AKR7L	pink	pink
AKT3	greenyellow	greenyellow
AL158801.1	yellow	grey60
AL928768.3	cyan	cyan
ALB	magenta	magenta
ALCAM	tan	black
ALDH1A3	blue	black
ALDH1B1	blue	black
ALDH1L1	grey	grey
ALDH1L2	blue	black
ALDH2	pink	pink
ALDH3A1	pink	pink
ALDH3B1	turquoise	pink
ALDOA	red	red
ALDOB	grey	grey
ALDOC	grey	grey
ALG1L	grey	grey
ALOX15B	black	black
ALOX5	turquoise	pink
ALOX5AP	green	black
AMACR	yellow	grey60
AMHR2	magenta	magenta
AMICA1	brown	black
AMIGO2	purple	grey60
AMN	pink	pink
AMOT	yellow	grey60
AMOTL2	blue	black
AMY2A	magenta	magenta
AMY2B	magenta	magenta
ANG	grey	grey
ANGPT2	blue	black
ANGPTL2	blue	black
ANK1	grey	grey
ANK2	salmon	black
ANKH	greenyellow	greenyellow
ANKRD20A5P	grey	grey
ANKRD22	turquoise	pink
ANKRD29	brown	black
ANKRD35	blue	black
ANKRD50	purple	grey60
ANKRD53	brown	black
ANKS4B	grey	grey
ANLN	red	red
ANO1	purple	grey60
ANO6	lightyellow	grey60
ANO7	pink	pink
ANP32E	yellow	grey60
ANPEP	magenta	magenta
ANTXR1	black	black
ANTXR2	lightyellow	grey60
ANXA1	black	black
ANXA10	pink	pink
ANXA13	grey	grey
ANXA2	turquoise	pink
ANXA2P2	turquoise	pink
ANXA2R	brown	black
ANXA3	turquoise	pink
ANXA4	pink	pink
ANXA6	blue	black
ANXA8	turquoise	pink
ANXA8L1	turquoise	pink
AOAH	brown	black
AOC1	pink	pink
AOC3	darkgreen	black
AOX1	salmon	black
AP000275.65	grey	grey
AP000695.4	black	black
AP000695.6	black	black
AP000892.6	darkgreen	black
AP006621.8	grey	grey
AP1M2	pink	pink
AP1S2	greenyellow	greenyellow
AP1S3	purple	grey60
APAF1	yellow	grey60
APBB1IP	brown	black
APBB2	grey60	grey60
APCDD1	grey	grey
APCS	magenta	magenta
APH1B	lightgreen	greenyellow
APLNR	salmon	black
APOBEC1	pink	pink
APOBEC3B	red	red
APOBEC3D	brown	black
APOBEC3G	brown	black
APOBR	green	black
APOC1	green	black
APOC2	grey	grey
APOC4-APOC2	green	black
APOD	brown	black
APOE	green	black
APOL1	red	red
APOL3	brown	black
APOL4	green	black
APOL6	yellow	grey60
APOLD1	salmon	black
APP	yellow	grey60
APTR	grey	grey
AQP12A	magenta	magenta
AQP12B	magenta	magenta
AQP3	grey	grey
AQP5	turquoise	pink
AQP8	magenta	magenta
AQP9	green	black
ARAP2	lightyellow	grey60
AREG	red	red
ARFGEF1	yellow	grey60
ARG2	lightgreen	greenyellow
ARHGAP11A	red	red
ARHGAP12	lightcyan	grey60
ARHGAP15	brown	black
ARHGAP21	midnightblue	grey60
ARHGAP22	blue	black
ARHGAP23	blue	black
ARHGAP25	brown	black
ARHGAP26	lightcyan	grey60
ARHGAP27	turquoise	pink
ARHGAP30	brown	black
ARHGAP31	grey60	grey60
ARHGAP35	greenyellow	greenyellow
ARHGAP4	brown	black
ARHGAP42	lightyellow	grey60
ARHGAP5	yellow	grey60
ARHGAP6	grey60	grey60
ARHGAP9	brown	black
ARHGDIB	brown	black
ARHGDIG	magenta	magenta
ARHGEF16	pink	pink
ARHGEF25	blue	black
ARHGEF35	grey	grey
ARHGEF4	grey	grey
ARHGEF5	pink	pink
ARHGEF6	brown	black
ARID5A	brown	black
ARID5B	grey60	grey60
ARL14	turquoise	pink
ARL15	lightgreen	greenyellow
ARL17B	grey	grey
ARL4C	black	black
ARL4D	grey	grey
ARL6IP1	lightcyan	grey60
ARMC9	blue	black
ARNTL2	red	red
ARPC4-TTLL3	yellow	grey60
ARRDC1	turquoise	pink
ARRDC3	yellow	grey60
ARSB	grey60	grey60
ARSI	black	black
ASAP1	grey60	grey60
ASAP2	purple	grey60
ASF1B	red	red
ASGR1	grey	grey
ASPH	red	red
ASPHD1	grey	grey
ASPHD2	pink	pink
ASPM	red	red
ASPN	blue	black
ASS1	grey	grey
ASXL2	yellow	grey60
ATAD2	red	red
ATF3	grey	grey
ATF7IP	yellow	grey60
ATG9B	grey	grey
ATHL1	grey	grey
ATL2	purple	grey60
ATP10A	blue	black
ATP10B	pink	pink
ATP11A	purple	grey60
ATP11B	purple	grey60
ATP11C	grey60	grey60
ATP13A3	yellow	grey60
ATP1A1	midnightblue	grey60
ATP1B1	lightcyan	grey60
ATP2B1	greenyellow	greenyellow
ATP2B4	purple	grey60
ATP2C2	pink	pink
ATP4A	grey	grey
ATP5J2-PTCD1	grey	grey
ATP6V0C	grey	grey
ATP8B2	greenyellow	greenyellow
ATP9A	yellow	grey60
ATXN1	grey60	grey60
AURKA	red	red
AURKB	red	red
AVPI1	red	red
AXIN2	yellow	grey60
AXL	blue	black
AZGP1	grey	grey
B2M	darkred	darkred
B3GALT5	pink	pink
B3GNT3	turquoise	pink
B3GNT5	midnightblue	grey60
B3GNT6	pink	pink
B3GNT7	turquoise	pink
B3GNT8	grey	grey
B4GALNT1	blue	black
B4GALNT3	lightcyan	grey60
B4GALT1	lightyellow	grey60
B4GALT4	lightcyan	grey60
B4GALT5	purple	grey60
BACE1	greenyellow	greenyellow
BACE2	pink	pink
BACH1	purple	grey60
BAG2	blue	black
BAIAP2	grey	grey
BAIAP2L1	turquoise	pink
BAIAP2L2	pink	pink
BAMBI	grey	grey
BANF2	magenta	magenta
BANK1	brown	black
BARX2	turquoise	pink
BASP1	blue	black
BATF	turquoise	pink
BATF3	brown	black
BBC3	turquoise	pink
BCAR1	grey	grey
BCAR3	purple	grey60
BCAS1	pink	pink
BCAS4	grey	grey
BCAT1	blue	black
BCL11B	brown	black
BCL2A1	green	black
BCL2L15	pink	pink
BCL3	turquoise	pink
BCL6B	salmon	black
BCL9L	purple	grey60
BCO1	lightcyan	grey60
BCOR	yellow	grey60
BCORL1	yellow	grey60
BDH1	grey	grey
BDKRB2	blue	black
BEAN1	turquoise	pink
BEGAIN	grey	grey
BEND6	tan	black
BEX4	lightgreen	greenyellow
BGN	black	black
BHLHA15	magenta	magenta
BHLHE40	lightyellow	grey60
BHLHE41	purple	grey60
BIK	turquoise	pink
BIN2	brown	black
BIRC3	blue	black
BIRC5	red	red
BIRC7	turquoise	pink
BLACAT1	turquoise	pink
BLM	red	red
BLNK	pink	pink
BLVRB	turquoise	pink
BMF	green	black
BMP1	black	black
BMP2	midnightblue	grey60
BMP2K	grey60	grey60
BMP4	turquoise	pink
BMP7	grey	grey
BMPR2	yellow	grey60
BNC2	blue	black
BNIP3	lightgreen	greenyellow
BOC	tan	black
BOLA2B	grey	grey
BPI	green	black
BPIFB1	grey	grey
BPNT1	lightcyan	grey60
BRCA1	red	red
BRI3BP	yellow	grey60
BRSK2	magenta	magenta
BST1	blue	black
BST2	darkred	darkred
BTBD16	pink	pink
BTBD19	blue	black
BTBD6	grey	grey
BTF3L4P2	yellow	grey60
BTG2	salmon	black
BTK	brown	black
BTN2A2	brown	black
BTN3A1	darkred	darkred
BTN3A2	darkred	darkred
BTN3A3	darkred	darkred
BTNL8	pink	pink
BTNL9	grey	grey
BUB1	red	red
BUB1B	red	red
BX470102.3	turquoise	pink
BX842568.1	grey	grey
BZW1P2	purple	grey60
BZW2	red	red
C10orf128	brown	black
C10orf35	grey	grey
C10orf54	brown	black
C11orf53	pink	pink
C11orf63	greenyellow	greenyellow
C11orf70	grey	grey
C11orf96	blue	black
C12orf75	grey	grey
C14orf132	lightgreen	greenyellow
C14orf37	blue	black
C14orf80	red	red
C15orf27	brown	black
C15orf41	midnightblue	grey60
C15orf48	turquoise	pink
C16orf45	greenyellow	greenyellow
C16orf54	brown	black
C16orf59	red	red
C16orf74	black	black
C17orf53	red	red
C19orf33	turquoise	pink
C19orf38	green	black
C1GALT1	lightcyan	grey60
C1orf106	turquoise	pink
C1orf115	lightcyan	grey60
C1orf116	pink	pink
C1orf132	grey	grey
C1orf162	green	black
C1orf186	cyan	cyan
C1orf21	yellow	grey60
C1orf233	grey	grey
C1orf53	grey	grey
C1QA	green	black
C1QB	green	black
C1QC	green	black
C1QTNF3	black	black
C1QTNF6	black	black
C1QTNF7	tan	black
C1R	tan	black
C1S	tan	black
C2	green	black
C2CD4B	magenta	magenta
C2orf54	grey	grey
C2orf70	grey	grey
C3	green	black
C3AR1	green	black
C3orf14	lightgreen	greenyellow
C3orf80	blue	black
C4A	green	black
C4B	green	black
C4BPA	magenta	magenta
C4BPB	pink	pink
C4orf32	yellow	grey60
C4orf48	grey	grey
C5	grey	grey
C5AR1	green	black
C5orf30	lightcyan	grey60
C5orf46	black	black
C6orf132	turquoise	pink
C6orf222	pink	pink
C6orf223	turquoise	pink
C8orf31	turquoise	pink
C8orf4	grey	grey
C8orf46	grey	grey
C8orf88	greenyellow	greenyellow
C9orf116	grey	grey
C9orf152	pink	pink
CA11	lightgreen	greenyellow
CA12	turquoise	pink
CA13	lightcyan	grey60
CA2	grey	grey
CA4	magenta	magenta
CA9	grey	grey
CABLES1	midnightblue	grey60
CABP4	turquoise	pink
CABYR	grey	grey
CACFD1	grey	grey
CACNA1C	lightgreen	greenyellow
CACNA1H	lightgreen	greenyellow
CACNA2D1	greenyellow	greenyellow
CACNA2D4	blue	black
CACNB1	grey	grey
CACNG4	grey	grey
CADM1	lightgreen	greenyellow
CALB2	black	black
CALCRL	salmon	black
CALD1	darkgreen	black
CALHM2	blue	black
CALML4	pink	pink
CALU	blue	black
CAMK2N1	midnightblue	grey60
CAMK2N2	royalblue	royalblue
CAMK4	brown	black
CAPG	turquoise	pink
CAPN12	turquoise	pink
CAPN2	midnightblue	grey60
CAPN5	pink	pink
CAPN6	grey	grey
CAPN8	pink	pink
CAPN9	pink	pink
CAPS	grey	grey
CARD10	lightcyan	grey60
CARD11	turquoise	pink
CARD16	green	black
CARD9	green	black
CASC15	black	black
CASC4	yellow	grey60
CASC5	red	red
CASC8	turquoise	pink
CASP1	green	black
CASP7	midnightblue	grey60
CAST	midnightblue	grey60
CATSPER1	turquoise	pink
CATSPERB	grey	grey
CAV1	blue	black
CAV2	lightyellow	grey60
CBFA2T3	grey	grey
CBL	yellow	grey60
CBLC	pink	pink
CBLN3	brown	black
CBS	magenta	magenta
CC2D2A	greenyellow	greenyellow
CCDC102B	salmon	black
CCDC110	royalblue	royalblue
CCDC144NL-AS1	blue	black
CCDC153	grey	grey
CCDC155	magenta	magenta
CCDC184	lightgreen	greenyellow
CCDC24	grey	grey
CCDC3	salmon	black
CCDC6	midnightblue	grey60
CCDC64	grey	grey
CCDC64B	turquoise	pink
CCDC68	midnightblue	grey60
CCDC74A	black	black
CCDC74B	grey	grey
CCDC78	grey	grey
CCDC80	tan	black
CCDC88B	brown	black
CCDC96	grey	grey
CCK	grey	grey
CCKBR	royalblue	royalblue
CCL11	blue	black
CCL13	green	black
CCL15	grey	grey
CCL15-CCL14	grey	grey
CCL17	brown	black
CCL18	green	black
CCL19	brown	black
CCL2	green	black
CCL20	turquoise	pink
CCL21	brown	black
CCL22	brown	black
CCL24	grey	grey
CCL26	grey	grey
CCL28	turquoise	pink
CCL3	green	black
CCL3L3	grey	grey
CCL4	brown	black
CCL5	brown	black
CCNA2	red	red
CCNB1	red	red
CCNB2	red	red
CCND1	red	red
CCNE1	red	red
CCNF	red	red
CCNG2	purple	grey60
CCNI2	pink	pink
CCNJL	red	red
CCR1	green	black
CCR2	brown	black
CCR5	brown	black
CCR6	brown	black
CCR7	brown	black
CCRL2	pink	pink
CCRN4L	yellow	grey60
CCSER2	yellow	grey60
CD109	blue	black
CD14	green	black
CD151	turquoise	pink
CD163	green	black
CD163L1	brown	black
CD164	lightcyan	grey60
CD180	brown	black
CD1A	brown	black
CD1C	brown	black
CD1D	brown	black
CD1E	brown	black
CD2	brown	black
CD200	lightgreen	greenyellow
CD207	brown	black
CD22	brown	black
CD247	brown	black
CD248	black	black
CD27	brown	black
CD276	black	black
CD2AP	midnightblue	grey60
CD300A	green	black
CD300C	green	black
CD300LF	green	black
CD33	green	black
CD34	salmon	black
CD37	brown	black
CD38	brown	black
CD3D	brown	black
CD3E	brown	black
CD3G	brown	black
CD4	green	black
CD40	green	black
CD48	brown	black
CD5	brown	black
CD52	brown	black
CD53	brown	black
CD55	midnightblue	grey60
CD6	brown	black
CD68	green	black
CD69	brown	black
CD7	brown	black
CD72	brown	black
CD74	green	black
CD79A	cyan	cyan
CD79B	brown	black
CD82	purple	grey60
CD83	brown	black
CD86	green	black
CD8A	brown	black
CD8B	brown	black
CD93	salmon	black
CD96	brown	black
CD99L2	lightgreen	greenyellow
CDA	grey	grey
CDC20	red	red
CDC25C	red	red
CDC42BPA	midnightblue	grey60
CDC42BPB	yellow	grey60
CDC42EP2	turquoise	pink
CDC42EP5	turquoise	pink
CDC45	red	red
CDC6	red	red
CDCA2	red	red
CDCA3	red	red
CDCA5	red	red
CDCA7	pink	pink
CDCA8	red	red
CDCP1	purple	grey60
CDH1	midnightblue	grey60
CDH11	black	black
CDH13	blue	black
CDH17	grey	grey
CDH2	greenyellow	greenyellow
CDH3	turquoise	pink
CDH5	salmon	black
CDH6	tan	black
CDHR2	pink	pink
CDHR5	pink	pink
CDK1	red	red
CDK14	greenyellow	greenyellow
CDK17	yellow	grey60
CDK5R1	lightgreen	greenyellow
CDK6	lightyellow	grey60
CDKL1	yellow	grey60
CDKN1C	grey	grey
CDKN2A	grey	grey
CDKN2B	blue	black
CDKN2D	grey	grey
CDKN3	red	red
CDON	greenyellow	greenyellow
CDR2L	turquoise	pink
CDRT4	grey	grey
CDS1	lightcyan	grey60
CDT1	red	red
CDYL2	greenyellow	greenyellow
CEACAM1	grey	grey
CEACAM21	brown	black
CEACAM5	pink	pink
CEACAM6	pink	pink
CEACAM7	pink	pink
CECR1	brown	black
CEL	magenta	magenta
CELA2A	magenta	magenta
CELA2B	magenta	magenta
CELA3A	magenta	magenta
CELA3B	magenta	magenta
CELF2	brown	black
CELP	magenta	magenta
CELSR1	red	red
CELSR3	grey	grey
CEMIP	turquoise	pink
CENPA	red	red
CENPBD1	greenyellow	greenyellow
CENPE	red	red
CENPF	red	red
CENPK	red	red
CENPM	red	red
CENPN	red	red
CENPU	red	red
CENPV	grey	grey
CENPW	red	red
CEP170	grey60	grey60
CEP55	red	red
CERCAM	blue	black
CERKL	greenyellow	greenyellow
CERS4	salmon	black
CERS6	yellow	grey60
CERS6-AS1	grey	grey
CES1	green	black
CES2	midnightblue	grey60
CFB	turquoise	pink
CFH	blue	black
CFI	blue	black
CFP	brown	black
CGB5	grey	grey
CGB8	grey	grey
CGN	pink	pink
CGREF1	grey	grey
CH17-13I23.3	blue	black
CH17-360D5.2	turquoise	pink
CH17-360D5.3	lightyellow	grey60
CH25H	brown	black
CH507-42P11.8	grey	grey
CH507-513H4.1	purple	grey60
CH507-513H4.5	grey	grey
CH507-9B2.3	grey	grey
CH507-9B2.5	grey	grey
CHAD	magenta	magenta
CHCHD10	grey	grey
CHD9	yellow	grey60
CHEK1	red	red
CHGB	royalblue	royalblue
CHI3L1	green	black
CHI3L2	brown	black
CHIT1	green	black
CHM	yellow	grey60
CHML	midnightblue	grey60
CHMP4C	midnightblue	grey60
CHN1	blue	black
CHPF	grey	grey
CHPT1	midnightblue	grey60
CHRD	tan	black
CHRDL2	salmon	black
CHRM3	grey	grey
CHRNA5	grey	grey
CHST1	blue	black
CHST10	lightgreen	greenyellow
CHST11	blue	black
CHST15	blue	black
CHST2	brown	black
CHST3	blue	black
CHST4	pink	pink
CHSY1	blue	black
CHSY3	blue	black
CHTF18	red	red
CHURC1	yellow	grey60
CIART	grey	grey
CIDEC	grey	grey
CIITA	brown	black
CILP	blue	black
CILP2	black	black
CIT	red	red
CKAP2	yellow	grey60
CKAP2L	red	red
CKB	grey	grey
CKLF-CMTM1	purple	grey60
CKM	grey	grey
CKMT1A	pink	pink
CKMT1B	pink	pink
CKS1B	red	red
CKS2	red	red
CLCF1	turquoise	pink
CLCN3	yellow	grey60
CLCN4	greenyellow	greenyellow
CLCNKA	magenta	magenta
CLDN1	turquoise	pink
CLDN11	blue	black
CLDN12	lightcyan	grey60
CLDN15	grey	grey
CLDN18	pink	pink
CLDN2	pink	pink
CLDN23	turquoise	pink
CLDN4	turquoise	pink
CLDN5	salmon	black
CLDN7	pink	pink
CLEC10A	brown	black
CLEC11A	black	black
CLEC12A	green	black
CLEC14A	salmon	black
CLEC2B	green	black
CLEC2D	brown	black
CLEC3B	salmon	black
CLEC4A	green	black
CLEC4E	green	black
CLEC5A	green	black
CLEC7A	green	black
CLIC2	brown	black
CLIC3	turquoise	pink
CLIC4	blue	black
CLIC5	grey60	grey60
CLIC6	blue	black
CLINT1	midnightblue	grey60
CLIP3	lightgreen	greenyellow
CLIP4	greenyellow	greenyellow
CLMP	blue	black
CLPS	magenta	magenta
CLPSL1	magenta	magenta
CLPSL2	magenta	magenta
CLRN3	pink	pink
CLTB	turquoise	pink
CMAHP	salmon	black
CMB9-94B1.2	royalblue	royalblue
CMBL	lightcyan	grey60
CMKLR1	green	black
CMPK2	darkred	darkred
CMTM1	purple	grey60
CMTM3	black	black
CMTM6	midnightblue	grey60
CNFN	grey	grey
CNN1	darkgreen	black
CNN3	tan	black
CNNM4	lightcyan	grey60
CNOT1	yellow	grey60
CNRIP1	blue	black
CNTN1	greenyellow	greenyellow
COCH	grey	grey
COL10A1	black	black
COL11A1	black	black
COL12A1	black	black
COL13A1	blue	black
COL14A1	salmon	black
COL15A1	tan	black
COL16A1	blue	black
COL17A1	turquoise	pink
COL18A1	black	black
COL1A1	black	black
COL1A2	black	black
COL22A1	black	black
COL28A1	grey	grey
COL3A1	black	black
COL4A1	blue	black
COL4A2	blue	black
COL4A5	blue	black
COL5A1	black	black
COL5A2	black	black
COL5A3	black	black
COL6A1	black	black
COL6A2	black	black
COL6A3	black	black
COL7A1	black	black
COL8A1	black	black
COL8A2	black	black
COL9A2	grey	grey
COLCA1	grey	grey
COLCA2	grey	grey
COLEC11	salmon	black
COLEC12	tan	black
COMP	black	black
COMTD1	grey	grey
COPZ2	blue	black
CORIN	black	black
CORO1A	brown	black
CORO1C	blue	black
CORO2A	turquoise	pink
COX4I2	salmon	black
COX6B2	turquoise	pink
COX7A1	darkgreen	black
COX7CP1	grey	grey
CP	grey	grey
CPA1	magenta	magenta
CPA2	magenta	magenta
CPA3	tan	black
CPA4	grey	grey
CPB1	magenta	magenta
CPD	yellow	grey60
CPE	royalblue	royalblue
CPED1	tan	black
CPM	grey60	grey60
CPNE5	brown	black
CPNE7	grey	grey
CPPED1	blue	black
CPQ	greenyellow	greenyellow
CPT1C	lightgreen	greenyellow
CPTP	turquoise	pink
CPVL	green	black
CPXM1	black	black
CPXM2	tan	black
CPZ	black	black
CRABP2	turquoise	pink
CRACR2B	turquoise	pink
CREB3L1	pink	pink
CREB3L2	greenyellow	greenyellow
CREBL2	greenyellow	greenyellow
CREG2	grey	grey
CREM	green	black
CRIM1	yellow	grey60
CRIP1	grey	grey
CRIP2	grey	grey
CRISP3	magenta	magenta
CRISPLD1	tan	black
CRISPLD2	tan	black
CRMP1	lightgreen	greenyellow
CRNDE	turquoise	pink
CRP	magenta	magenta
CRTAC1	grey	grey
CRYAB	darkgreen	black
CRYL1	lightcyan	grey60
CRYM	grey	grey
CSDC2	blue	black
CSF1R	green	black
CSF2	turquoise	pink
CSF2RB	brown	black
CSF3R	green	black
CSGALNACT1	greenyellow	greenyellow
CSGALNACT2	grey60	grey60
CSPG4	blue	black
CSRNP1	tan	black
CSRP2	darkgreen	black
CST1	turquoise	pink
CST2	black	black
CST4	turquoise	pink
CST6	turquoise	pink
CST7	brown	black
CSTA	turquoise	pink
CSTB	turquoise	pink
CTA-14H9.5	blue	black
CTA-293F17.1	grey	grey
CTA-363E6.2	pink	pink
CTA-384D8.34	brown	black
CTA-384D8.35	darkred	darkred
CTA-384D8.36	grey	grey
CTA-963H5.5	grey	grey
CTB-113I20.2	grey	grey
CTB-39G8.3	turquoise	pink
CTB-50L17.14	magenta	magenta
CTB-63M22.1	darkturquoise	darkturquoise
CTB-79E8.3	darkturquoise	darkturquoise
CTC-246B18.10	grey	grey
CTC-251I16.1	green	black
CTC-429P9.4	grey	grey
CTC-518P12.6	grey	grey
CTC-526N19.1	magenta	magenta
CTD-2008P7.9	magenta	magenta
CTD-2015G9.2	turquoise	pink
CTD-2020K17.1	brown	black
CTD-2227E11.1	grey	grey
CTD-2231E14.8	grey	grey
CTD-2245F17.3	yellow	grey60
CTD-2303H24.2	grey	grey
CTD-2369P2.12	grey	grey
CTD-2377D24.6	grey	grey
CTD-2396E7.11	pink	pink
CTD-2510F5.4	red	red
CTD-2574D22.6	grey	grey
CTD-2626G11.2	magenta	magenta
CTD-3252C9.4	grey	grey
CTF1	grey	grey
CTGF	blue	black
CTHRC1	black	black
CTLA4	brown	black
CTNNAL1	yellow	grey60
CTNND1	midnightblue	grey60
CTNND2	magenta	magenta
CTRB1	magenta	magenta
CTRB2	magenta	magenta
CTRC	magenta	magenta
CTRL	magenta	magenta
CTSB	green	black
CTSC	green	black
CTSE	pink	pink
CTSF	lightgreen	greenyellow
CTSH	green	black
CTSK	black	black
CTSL	green	black
CTSLP2	magenta	magenta
CTSO	greenyellow	greenyellow
CTSS	green	black
CTSV	red	red
CTSW	brown	black
CTTNBP2NL	purple	grey60
CTXN1	grey	grey
CUZD1	magenta	magenta
CX3CL1	green	black
CXADR	midnightblue	grey60
CXCL1	grey	grey
CXCL10	green	black
CXCL13	brown	black
CXCL14	black	black
CXCL17	pink	pink
CXCL3	turquoise	pink
CXCL5	black	black
CXCL6	blue	black
CXCL8	black	black
CXCL9	green	black
CXCR3	brown	black
CXCR4	brown	black
CXCR5	brown	black
CXCR6	brown	black
CXorf21	green	black
CXorf36	salmon	black
CYBA	turquoise	pink
CYBB	green	black
CYBRD1	tan	black
CYFIP1	midnightblue	grey60
CYFIP2	brown	black
CYGB	green	black
CYP1B1	tan	black
CYP27A1	green	black
CYP2B7P	grey	grey
CYP2C18	pink	pink
CYP2C9	pink	pink
CYP2E1	grey	grey
CYP2J2	pink	pink
CYP2S1	pink	pink
CYP2U1	greenyellow	greenyellow
CYP3A4	grey	grey
CYP3A43	grey	grey
CYP4F12	pink	pink
CYP4F3	grey	grey
CYP4F35P	grey	grey
CYP51A1	yellow	grey60
CYR61	blue	black
CYSTM1	pink	pink
CYTH4	brown	black
CYTIP	brown	black
CYYR1	salmon	black
D4S234E	royalblue	royalblue
DAB2	tan	black
DACT1	blue	black
DACT3	darkgreen	black
DAPP1	green	black
DARS2	midnightblue	grey60
DBH-AS1	brown	black
DBNDD2	grey	grey
DBP	grey	grey
DCBLD2	blue	black
DCHS1	tan	black
DCLK1	salmon	black
DCLRE1C	yellow	grey60
DCN	tan	black
DCSTAMP	green	black
DCTPP1	red	red
DDAH1	lightcyan	grey60
DDIT3	grey	grey
DDR2	blue	black
DDX21	yellow	grey60
DDX58	darkred	darkred
DDX60	darkred	darkred
DDX60L	darkred	darkred
DEDD2	grey	grey
DEFB1	turquoise	pink
DEGS2	grey	grey
DENND2A	lightgreen	greenyellow
DENND2D	purple	grey60
DEPDC1B	red	red
DEPTOR	yellow	grey60
DFNA5	blue	black
DGAT2	grey	grey
DGCR5	grey	grey
DGKA	lightyellow	grey60
DGKH	purple	grey60
DHCR24	turquoise	pink
DHCR7	midnightblue	grey60
DHDH	grey	grey
DHFR	red	red
DHFRP1	purple	grey60
DHRS3	turquoise	pink
DHRS9	turquoise	pink
DHX58	darkred	darkred
DIAPH2	purple	grey60
DIAPH3	red	red
DIEXF	midnightblue	grey60
DIO2	black	black
DIO3	blue	black
DIP2C	greenyellow	greenyellow
DISP2	grey	grey
DIXDC1	grey60	grey60
DKK1	turquoise	pink
DKK2	blue	black
DKK3	blue	black
DLC1	tan	black
DLG4	lightgreen	greenyellow
DLG5	purple	grey60
DLGAP5	red	red
DMBT1	pink	pink
DMD	tan	black
DMTN	grey	grey
DNAJA4	yellow	grey60
DNAJB1	grey	grey
DNAJB13	grey	grey
DNAJB5	blue	black
DNAJC13	yellow	grey60
DNAJC18	lightgreen	greenyellow
DNAJC22	pink	pink
DNAJC5B	green	black
DNASE1	grey	grey
DNM1	lightgreen	greenyellow
DNM2	lightcyan	grey60
DNM3	tan	black
DNMBP	midnightblue	grey60
DNTTIP1	red	red
DOCK1	yellow	grey60
DOCK10	greenyellow	greenyellow
DOCK11	grey60	grey60
DOCK2	brown	black
DOCK5	lightyellow	grey60
DOCK8	brown	black
DOK2	green	black
DOK3	brown	black
DOK4	pink	pink
DOK5	blue	black
DOPEY2	yellow	grey60
DPCR1	turquoise	pink
DPEP1	magenta	magenta
DPEP2	brown	black
DPP10	magenta	magenta
DPP10-AS1	magenta	magenta
DPP4	yellow	grey60
DPY19L1	purple	grey60
DPYD	grey60	grey60
DPYSL3	blue	black
DQX1	pink	pink
DSC2	purple	grey60
DSE	blue	black
DSG2	purple	grey60
DST	yellow	grey60
DTL	red	red
DTNA	lightgreen	greenyellow
DTX1	brown	black
DTX2	turquoise	pink
DTX4	red	red
DUOX1	grey	grey
DUOX2	pink	pink
DUOXA1	grey	grey
DUOXA2	pink	pink
DUSP1	blue	black
DUSP10	red	red
DUSP2	brown	black
DUSP5	blue	black
DUSP6	purple	grey60
DYNC2H1	yellow	grey60
DYRK1B	grey	grey
DYRK3	tan	black
DYSF	salmon	black
DZIP3	royalblue	royalblue
E2F1	red	red
E2F3	purple	grey60
E2F8	red	red
EBI3	brown	black
EBP	red	red
ECE2	grey	grey
ECEL1	tan	black
ECHDC3	grey	grey
ECM1	black	black
ECM2	tan	black
ECT2	red	red
EDAR	turquoise	pink
EDIL3	blue	black
EDN1	blue	black
EDNRA	black	black
EEF1A1P12	darkturquoise	darkturquoise
EEF1A1P5	darkturquoise	darkturquoise
EEF1A1P6	darkturquoise	darkturquoise
EEF1A1P9	darkturquoise	darkturquoise
EEF1A2	royalblue	royalblue
EEPD1	midnightblue	grey60
EFEMP1	tan	black
EFEMP2	black	black
EFHD1	tan	black
EFHD2	turquoise	pink
EFNA1	pink	pink
EFNA2	pink	pink
EFNA3	grey	grey
EFNA4	turquoise	pink
EFNA5	purple	grey60
EFNB1	turquoise	pink
EFNB2	purple	grey60
EFR3A	yellow	grey60
EFS	darkgreen	black
EGF	magenta	magenta
EGFL6	black	black
EGFL7	salmon	black
EGFLAM	tan	black
EGLN3	red	red
EGR1	tan	black
EGR2	blue	black
EGR3	tan	black
EHD1	turquoise	pink
EHD2	black	black
EHD3	greenyellow	greenyellow
EHF	purple	grey60
EIF1AXP1	purple	grey60
EIF3C	yellow	grey60
EIF3CL	grey	grey
EIF4A1	yellow	grey60
EIF4EP2	yellow	grey60
EIF5A2	blue	black
EIF5AP4	grey	grey
ELF1	yellow	grey60
ELF3	pink	pink
ELF4	purple	grey60
ELK3	blue	black
ELL3	grey	grey
ELMO1	salmon	black
ELOVL6	lightcyan	grey60
EMB	purple	grey60
EMCN	salmon	black
EMILIN1	black	black
EMILIN2	green	black
EMP1	blue	black
EMP3	black	black
ENAH	grey60	grey60
ENC1	lightyellow	grey60
ENDOD1	purple	grey60
ENG	salmon	black
ENO2	grey	grey
ENOX1	greenyellow	greenyellow
ENPEP	greenyellow	greenyellow
ENPP2	lightgreen	greenyellow
ENTPD1	tan	black
ENTPD2	grey	grey
ENTPD5	lightcyan	grey60
ENTPD8	pink	pink
EPAS1	greenyellow	greenyellow
EPB41L1	lightcyan	grey60
EPB41L2	grey60	grey60
EPB41L3	lightgreen	greenyellow
EPB41L4A	yellow	grey60
EPB41L4B	grey	grey
EPCAM	lightcyan	grey60
EPDR1	blue	black
EPHA1	turquoise	pink
EPHA2	turquoise	pink
EPHA3	salmon	black
EPHA4	purple	grey60
EPHB2	blue	black
EPHB4	turquoise	pink
EPHX2	royalblue	royalblue
EPHX4	turquoise	pink
EPO	magenta	magenta
EPPK1	turquoise	pink
EPS8	lightyellow	grey60
EPS8L1	turquoise	pink
EPS8L3	pink	pink
EPSTI1	darkred	darkred
EPYC	black	black
ERAP1	yellow	grey60
ERAP2	grey	grey
ERBB2	turquoise	pink
ERBB3	pink	pink
ERC1	yellow	grey60
EREG	red	red
ERG	salmon	black
ERLIN1	midnightblue	grey60
ERMP1	yellow	grey60
ERN2	pink	pink
ERO1L	red	red
ERO1LB	royalblue	royalblue
ERP27	magenta	magenta
ERV3-1	purple	grey60
ESM1	grey	grey
ESPL1	red	red
ESPN	turquoise	pink
ETHE1	pink	pink
ETNK1	lightcyan	grey60
ETS1	grey60	grey60
ETS2	lightyellow	grey60
ETV1	yellow	grey60
ETV3	midnightblue	grey60
ETV4	turquoise	pink
ETV7	darkred	darkred
EVA1B	grey	grey
EVI2A	green	black
EVI2B	brown	black
EVPL	turquoise	pink
EXO1	red	red
EXOC3L4	pink	pink
EXOC6	yellow	grey60
EYA2	turquoise	pink
EZR	turquoise	pink
F10	royalblue	royalblue
F11	magenta	magenta
F11-AS1	magenta	magenta
F11R	turquoise	pink
F12	grey	grey
F13A1	tan	black
F2R	tan	black
F2RL1	turquoise	pink
F2RL2	tan	black
F2RL3	salmon	black
F3	red	red
F5	grey	grey
F8A1	grey	grey
FA2H	pink	pink
FABP3	green	black
FABP5	grey	grey
FABP5P7	grey	grey
FABP6	grey	grey
FADS1	greenyellow	greenyellow
FADS2	greenyellow	greenyellow
FAIM2	grey	grey
FAM101A	pink	pink
FAM101B	tan	black
FAM102B	grey60	grey60
FAM103A2P	grey	grey
FAM110A	red	red
FAM110B	lightgreen	greenyellow
FAM111B	red	red
FAM117B	yellow	grey60
FAM126A	greenyellow	greenyellow
FAM132A	turquoise	pink
FAM135A	lightcyan	grey60
FAM150B	magenta	magenta
FAM153A	grey	grey
FAM153B	grey	grey
FAM153C	royalblue	royalblue
FAM159A	brown	black
FAM161B	greenyellow	greenyellow
FAM167A	royalblue	royalblue
FAM168A	greenyellow	greenyellow
FAM171B	greenyellow	greenyellow
FAM173A	grey	grey
FAM177B	grey	grey
FAM180A	tan	black
FAM198B	blue	black
FAM19A5	blue	black
FAM20A	green	black
FAM212A	brown	black
FAM213B	turquoise	pink
FAM214B	turquoise	pink
FAM229B	lightgreen	greenyellow
FAM26F	brown	black
FAM3C	purple	grey60
FAM3C2	purple	grey60
FAM3D	pink	pink
FAM46A	greenyellow	greenyellow
FAM46C	greenyellow	greenyellow
FAM47E-STBD1	yellow	grey60
FAM49A	green	black
FAM49B	yellow	grey60
FAM53B	brown	black
FAM60A	midnightblue	grey60
FAM63B	purple	grey60
FAM64A	red	red
FAM65B	brown	black
FAM69A	grey60	grey60
FAM72A	red	red
FAM78A	brown	black
FAM81A	grey	grey
FAM81B	grey	grey
FAM83A	turquoise	pink
FAM83B	turquoise	pink
FAM83D	red	red
FAM83E	pink	pink
FAM83G	turquoise	pink
FAM83H	turquoise	pink
FAM83H-AS1	turquoise	pink
FAM84B	midnightblue	grey60
FAM95B1	grey	grey
FAM95C	grey	grey
FANCA	red	red
FANCI	red	red
FANK1	grey	grey
FAP	black	black
FAR2	midnightblue	grey60
FAS	blue	black
FAT1	lightcyan	grey60
FAXDC2	yellow	grey60
FBLN1	tan	black
FBLN2	blue	black
FBLN7	lightgreen	greenyellow
FBN1	blue	black
FBP1	pink	pink
FBXL2	greenyellow	greenyellow
FBXL7	tan	black
FBXL8	grey	grey
FBXO2	grey	grey
FBXO32	blue	black
FBXO5	yellow	grey60
FBXW12	magenta	magenta
FCER1A	brown	black
FCER1G	green	black
FCGBP	grey	grey
FCGR1A	green	black
FCGR1B	green	black
FCGR1C	green	black
FCGR2A	green	black
FCGR2B	green	black
FCGR2C	green	black
FCGR3A	green	black
FCGR3B	green	black
FCHO1	grey	grey
FCHO2	purple	grey60
FCN1	green	black
FDCSP	brown	black
FDFT1	pink	pink
FEN1	red	red
FER	yellow	grey60
FER1L4	turquoise	pink
FER1L6	pink	pink
FERMT1	turquoise	pink
FERMT2	tan	black
FERMT3	brown	black
FEZ1	darkgreen	black
FEZF1-AS1	grey	grey
FGA	magenta	magenta
FGB	magenta	magenta
FGD2	brown	black
FGD4	midnightblue	grey60
FGD5	blue	black
FGD6	lightyellow	grey60
FGF1	blue	black
FGF11	blue	black
FGF13	grey	grey
FGF19	grey	grey
FGF2	blue	black
FGF7	tan	black
FGFBP1	turquoise	pink
FGFR3	magenta	magenta
FGG	magenta	magenta
FGL1	magenta	magenta
FGL2	green	black
FGR	green	black
FHAD1	grey	grey
FHDC1	yellow	grey60
FHL1	salmon	black
FHL2	turquoise	pink
FHOD3	blue	black
FIBCD1	grey	grey
FIBIN	blue	black
FILIP1L	tan	black
FITM1	magenta	magenta
FJX1	green	black
FKBP10	black	black
FKBP1B	grey	grey
FKBP7	blue	black
FLI1	brown	black
FLJ38122	magenta	magenta
FLNA	darkgreen	black
FLNB	purple	grey60
FLNC	darkgreen	black
FLRT2	green	black
FLRT3	lightyellow	grey60
FLT1	greenyellow	greenyellow
FLT3LG	brown	black
FLT4	salmon	black
FLVCR1	grey	grey
FLVCR1-AS1	grey	grey
FLVCR2	green	black
FMN1	midnightblue	grey60
FMNL1	brown	black
FMNL3	salmon	black
FMO1	blue	black
FMOD	blue	black
FN1	black	black
FNBP1	brown	black
FNBP1L	yellow	grey60
FNDC1	black	black
FNDC3B	purple	grey60
FNDC4	black	black
FNIP2	yellow	grey60
FOLH1	grey	grey
FOLR1	magenta	magenta
FOLR2	green	black
FOS	grey	grey
FOSB	tan	black
FOSL1	turquoise	pink
FOSL2	lightyellow	grey60
FOXA1	grey	grey
FOXC1	black	black
FOXC2	grey	grey
FOXD1	grey	grey
FOXD2-AS1	grey	grey
FOXF1	blue	black
FOXF2	blue	black
FOXJ1	grey	grey
FOXL1	turquoise	pink
FOXM1	red	red
FOXN2	yellow	grey60
FOXN3	grey60	grey60
FOXO1	greenyellow	greenyellow
FOXP3	brown	black
FOXQ1	turquoise	pink
FOXS1	grey	grey
FPR1	green	black
FPR3	green	black
FRMD4B	lightyellow	grey60
FRMD5	purple	grey60
FRMD6	black	black
FRRS1	lightyellow	grey60
FRS2	yellow	grey60
FRY	yellow	grey60
FRZB	tan	black
FSCN1	black	black
FSCN2	grey	grey
FST	grey	grey
FSTL1	blue	black
FSTL3	black	black
FTH1P20	darkturquoise	darkturquoise
FTH1P23	darkturquoise	darkturquoise
FTH1P7	darkturquoise	darkturquoise
FTH1P8	darkturquoise	darkturquoise
FTL	green	black
FUOM	grey	grey
FUT1	grey	grey
FUT2	pink	pink
FUT3	turquoise	pink
FUT4	pink	pink
FUT6	pink	pink
FXYD3	pink	pink
FXYD5	turquoise	pink
FXYD6	lightgreen	greenyellow
FYB	brown	black
FYCO1	yellow	grey60
FYN	brown	black
FZD1	blue	black
FZD2	black	black
FZD6	purple	grey60
FZD7	blue	black
G0S2	grey	grey
GAB2	yellow	grey60
GABRD	grey	grey
GABRP	turquoise	pink
GAD1	grey	grey
GADD45A	blue	black
GADD45B	blue	black
GAL3ST1	grey	grey
GAL3ST4	green	black
GALC	yellow	grey60
GALE	turquoise	pink
GALM	pink	pink
GALNT12	pink	pink
GALNT14	grey	grey
GALNT18	lightgreen	greenyellow
GALNT3	midnightblue	grey60
GALNT4	lightcyan	grey60
GALNT5	turquoise	pink
GALNT6	pink	pink
GALNT7	lightcyan	grey60
GAMT	magenta	magenta
GAP43	tan	black
GAPT	brown	black
GAS2L3	yellow	grey60
GAS7	tan	black
GATA2-AS1	grey	grey
GATA3	blue	black
GATA4	grey	grey
GATM	magenta	magenta
GBP1	darkred	darkred
GBP3	purple	grey60
GBP4	darkred	darkred
GBP5	green	black
GC	royalblue	royalblue
GCH1	royalblue	royalblue
GCLM	greenyellow	greenyellow
GCNT1	yellow	grey60
GCNT3	pink	pink
GCSHP5	grey	grey
GDA	grey	grey
GDF10	brown	black
GDF11	lightgreen	greenyellow
GDPD3	turquoise	pink
GEM	tan	black
GFI1	brown	black
GFOD1	brown	black
GFPT1	lightcyan	grey60
GFPT2	blue	black
GGH	red	red
GGT1	magenta	magenta
GGT5	blue	black
GGTA1P	brown	black
GIMAP2	brown	black
GIMAP4	brown	black
GIMAP5	brown	black
GIMAP6	brown	black
GIMAP7	brown	black
GIMAP8	brown	black
GINS1	red	red
GINS2	red	red
GINS4	red	red
GIPC1	turquoise	pink
GJA1	blue	black
GJA4	salmon	black
GJA5	salmon	black
GJB2	black	black
GJB3	turquoise	pink
GJB4	turquoise	pink
GJB5	turquoise	pink
GJC1	tan	black
GJC2	grey	grey
GJC3	grey	grey
GK	yellow	grey60
GLCE	yellow	grey60
GLI1	blue	black
GLI2	black	black
GLI3	blue	black
GLIPR1	blue	black
GLIPR2	green	black
GLIS2	blue	black
GLIS3	blue	black
GLP1R	grey	grey
GLRX	grey60	grey60
GLS2	royalblue	royalblue
GLT8D2	blue	black
GMDS	pink	pink
GMFG	brown	black
GMNN	magenta	magenta
GNA15	turquoise	pink
GNAI1	greenyellow	greenyellow
GNAZ	lightgreen	greenyellow
GNB4	tan	black
GNE	yellow	grey60
GNG11	salmon	black
GNG2	lightgreen	greenyellow
GNGT2	green	black
GNL3L	yellow	grey60
GNLY	grey	grey
GNMT	magenta	magenta
GOLGA6L5P	grey	grey
GOLGA8A	grey	grey
GOLGA8B	grey	grey
GOLGA8N	grey	grey
GOLIM4	grey60	grey60
GOLM1	midnightblue	grey60
GP2	magenta	magenta
GPA33	pink	pink
GPBAR1	salmon	black
GPC1	black	black
GPC3	salmon	black
GPC4	lightyellow	grey60
GPC6	blue	black
GPD1	grey	grey
GPD2	midnightblue	grey60
GPHA2	magenta	magenta
GPNMB	green	black
GPR132	brown	black
GPR143	grey	grey
GPR150	royalblue	royalblue
GPR153	grey	grey
GPR160	pink	pink
GPR171	brown	black
GPR176	blue	black
GPR183	green	black
GPR34	green	black
GPR35	pink	pink
GPR39	turquoise	pink
GPR4	salmon	black
GPR68	black	black
GPR87	turquoise	pink
GPRC5A	turquoise	pink
GPRC5B	purple	grey60
GPRIN1	lightgreen	greenyellow
GPSM2	red	red
GPSM3	brown	black
GPT	grey	grey
GPT2	grey	grey
GPX2	pink	pink
GPX7	blue	black
GPX8	black	black
GRAMD1B	grey	grey
GRAP	brown	black
GRB10	salmon	black
GRB14	magenta	magenta
GREM1	blue	black
GRHL1	purple	grey60
GRID1	tan	black
GRIN2D	red	red
GRK5	yellow	grey60
GRP	black	black
GRPR	magenta	magenta
GRTP1	turquoise	pink
GSDMB	pink	pink
GSG1	magenta	magenta
GSKIP	lightcyan	grey60
GSPT2	grey	grey
GSR	yellow	grey60
GSTA1	magenta	magenta
GSTA2	magenta	magenta
GSTA7P	magenta	magenta
GSTM2	lightgreen	greenyellow
GSTM4	grey	grey
GSTM5	tan	black
GTF3C4	yellow	grey60
GTSE1	red	red
GUCA1C	magenta	magenta
GUCY1A3	salmon	black
GUCY1B3	salmon	black
GXYLT2	blue	black
GYLTL1B	grey	grey
GYPC	brown	black
GZMA	brown	black
GZMB	brown	black
GZMH	brown	black
GZMK	brown	black
GZMM	brown	black
H19	grey	grey
H1F0	red	red
H2AFX	red	red
H2AFY2	grey	grey
H3F3AP4	grey	grey
H6PD	blue	black
HABP2	magenta	magenta
HAGHL	grey	grey
HAND2	blue	black
HAPLN3	black	black
HAS2	blue	black
HAS3	grey	grey
HAVCR2	green	black
HBEGF	lightyellow	grey60
HCG11	blue	black
HCG4P5	grey	grey
HCK	green	black
HCLS1	brown	black
HCP5	darkred	darkred
HCST	brown	black
HDAC1	lightcyan	grey60
HDAC9	blue	black
HDGFRP3	greenyellow	greenyellow
HDHD1	purple	grey60
HECW2	greenyellow	greenyellow
HEG1	tan	black
HELLS	red	red
HELZ2	darkred	darkred
HENMT1	red	red
HEPH	blue	black
HERC3	yellow	grey60
HERC6	darkred	darkred
HES1	turquoise	pink
HGF	salmon	black
HHLA2	pink	pink
HIC1	blue	black
HIF1A	grey60	grey60
HIGD1B	salmon	black
HILPDA	red	red
HIP1	grey60	grey60
HIPK3	yellow	grey60
HIST1H1C	grey	grey
HIST1H2AC	grey	grey
HIST1H2AE	grey	grey
HIST1H2BC	grey	grey
HIST1H2BD	grey	grey
HIST1H2BJ	red	red
HIST1H2BK	red	red
HIST1H3H	red	red
HIST1H4H	red	red
HIST1H4J	grey	grey
HIST2H2BE	grey	grey
HIST2H4A	red	red
HIST3H2A	red	red
HIVEP1	yellow	grey60
HIVEP2	grey60	grey60
HJURP	red	red
HK2	red	red
HK3	green	black
HKDC1	pink	pink
HLA-B	darkred	darkred
HLA-DMA	green	black
HLA-DMB	green	black
HLA-DOA	green	black
HLA-DOB	brown	black
HLA-DPA1	green	black
HLA-DPB1	green	black
HLA-DPB2	green	black
HLA-DQA1	green	black
HLA-DQA2	green	black
HLA-DQB1	green	black
HLA-DQB2	green	black
HLA-DRA	green	black
HLA-DRB1	green	black
HLA-DRB5	green	black
HLA-DRB6	green	black
HLA-E	darkred	darkred
HLA-F	darkred	darkred
HLA-G	grey	grey
HLA-H	grey	grey
HLA-K	grey	grey
HLA-V	red	red
HLX	blue	black
HMCN1	blue	black
HMGA1	red	red
HMGB1P5	yellow	grey60
HMGB3	red	red
HMGCR	yellow	grey60
HMGCS1	midnightblue	grey60
HMGCS2	grey	grey
HMGN1P36	purple	grey60
HMGN1P37	yellow	grey60
HMHA1	brown	black
HMMR	red	red
HMOX1	green	black
HN1	turquoise	pink
HN1L	midnightblue	grey60
HNF4A	pink	pink
HNF4G	pink	pink
HNMT	lightyellow	grey60
HNRNPA1P10	darkturquoise	darkturquoise
HNRNPA1P33	grey	grey
HNRNPUL2-BSCL2	yellow	grey60
HOGA1	magenta	magenta
HOMER1	grey60	grey60
HOMER2	magenta	magenta
HOMER3	black	black
HOPX	black	black
HOTAIRM1	grey	grey
HOXA-AS2	red	red
HOXA10	grey	grey
HOXA3	red	red
HOXA4	blue	black
HOXA5	blue	black
HOXB-AS1	grey	grey
HOXB-AS3	turquoise	pink
HOXB2	grey	grey
HOXB3	grey	grey
HOXB4	blue	black
HOXB5	turquoise	pink
HOXB6	turquoise	pink
HOXB7	red	red
HOXB9	grey	grey
HOXC4	turquoise	pink
HOXC6	grey	grey
HOXC9	grey	grey
HOXD8	blue	black
HOXD9	grey	grey
HPCAL4	grey	grey
HPDL	red	red
HPGD	grey	grey
HPGDS	green	black
HPN	magenta	magenta
HPN-AS1	grey	grey
HPS5	yellow	grey60
HPSE	yellow	grey60
HR	grey	grey
HRASLS2	turquoise	pink
HRASLS5	grey	grey
HRCT1	grey	grey
HRH1	red	red
HS3ST1	turquoise	pink
HS3ST2	green	black
HS3ST3A1	black	black
HS3ST3B1	grey60	grey60
HS6ST1	green	black
HSD11B1	green	black
HSD11B2	pink	pink
HSD17B11	lightcyan	grey60
HSD17B14	lightgreen	greenyellow
HSD17B2	pink	pink
HSD17B6	black	black
HSF4	grey	grey
HSH2D	turquoise	pink
HSP90AA1	yellow	grey60
HSPA12B	salmon	black
HSPA13	greenyellow	greenyellow
HSPA1A	grey	grey
HSPA1B	grey	grey
HSPA6	grey	grey
HSPA7	green	black
HSPB1	grey	grey
HSPB1P1	grey	grey
HSPB2	darkgreen	black
HSPE1-MOB4	grey	grey
HSPG2	grey60	grey60
HSPH1	yellow	grey60
HTATIP2	red	red
HTR1D	grey	grey
HTR2B	blue	black
HTRA1	black	black
HTRA3	black	black
HVCN1	brown	black
HYAL1	pink	pink
IAPP	royalblue	royalblue
IARS2	midnightblue	grey60
ICAM1	blue	black
ICAM2	brown	black
ICAM3	brown	black
ICOSLG	brown	black
ID1	turquoise	pink
ID3	blue	black
IDH1	lightcyan	grey60
IDI1	yellow	grey60
IDO1	green	black
IDS	lightgreen	greenyellow
IER2	grey	grey
IER3	turquoise	pink
IER5L	grey	grey
IFI16	blue	black
IFI27	turquoise	pink
IFI30	green	black
IFI44	darkred	darkred
IFI44L	darkred	darkred
IFI6	darkred	darkred
IFIH1	darkred	darkred
IFIT1	darkred	darkred
IFIT2	darkred	darkred
IFIT3	darkred	darkred
IFIT5	darkred	darkred
IFITM1	darkred	darkred
IFITM10	grey	grey
IFITM3	darkred	darkred
IFITM5	grey	grey
IFNWP19	grey	grey
IGF2	black	black
IGF2BP2	turquoise	pink
IGF2BP3	red	red
IGF2R	yellow	grey60
IGFBP3	black	black
IGFBP4	blue	black
IGFBP5	tan	black
IGFBP6	grey	grey
IGFBP7	tan	black
IGFL2	black	black
IGFN1	magenta	magenta
IGHA1	cyan	cyan
IGHA2	cyan	cyan
IGHD	brown	black
IGHG1	cyan	cyan
IGHG2	cyan	cyan
IGHG3	cyan	cyan
IGHG4	cyan	cyan
IGHGP	cyan	cyan
IGHM	cyan	cyan
IGHV1-18	cyan	cyan
IGHV1-2	cyan	cyan
IGHV1-24	cyan	cyan
IGHV1-3	cyan	cyan
IGHV1-46	cyan	cyan
IGHV1-69	cyan	cyan
IGHV1-69-2	cyan	cyan
IGHV2-26	cyan	cyan
IGHV2-5	cyan	cyan
IGHV2-70	cyan	cyan
IGHV3-11	cyan	cyan
IGHV3-13	cyan	cyan
IGHV3-15	cyan	cyan
IGHV3-21	cyan	cyan
IGHV3-23	cyan	cyan
IGHV3-30	cyan	cyan
IGHV3-33	cyan	cyan
IGHV3-43	cyan	cyan
IGHV3-48	cyan	cyan
IGHV3-49	cyan	cyan
IGHV3-53	cyan	cyan
IGHV3-66	cyan	cyan
IGHV3-7	cyan	cyan
IGHV3-72	cyan	cyan
IGHV3-73	cyan	cyan
IGHV3-74	cyan	cyan
IGHV4-31	cyan	cyan
IGHV4-34	cyan	cyan
IGHV4-39	cyan	cyan
IGHV4-4	cyan	cyan
IGHV4-59	cyan	cyan
IGHV4-61	cyan	cyan
IGHV5-51	cyan	cyan
IGHV6-1	cyan	cyan
IGKC	cyan	cyan
[truncated: 2,517 more rows]

## Sheet: Supplementary Table 4
Supplementary Table 4：Hub genes in grey60 module.
Gene	Module	MM_R	MM_pvalue	GS_R	GS_pvalue
ABHD2	grey60	0.81146	1.10799e-42	0.672469	1.81875e-12
ACBD5	grey60	0.849148	2.15329e-50	0.754024	8.11756e-17
ACSL4	grey60	0.81611	1.55089e-43	0.61779	3.00703e-10
ADAM10	grey60	0.885367	4.15646e-60	0.750346	1.38397e-16
ADAM17	grey60	0.871064	6.37486e-56	0.672054	1.8984e-12
ADAM9	grey60	0.82765	9.17319e-46	0.662651	4.92079e-12
ADD3	grey60	0.839878	2.58904e-48	0.62623	1.45842e-10
AFAP1	grey60	0.823305	6.61273e-45	0.624863	1.64228e-10
AHNAK	grey60	0.87444	7.29775e-57	0.686089	4.2871e-13
AHR	grey60	0.834193	4.20886e-47	0.619841	2.52715e-10
AKAP11	grey60	0.801323	6.71089e-41	0.633267	7.84441e-11
AKAP13	grey60	0.850545	1.0174e-50	0.660979	5.80872e-12
ANKRD50	grey60	0.829688	3.56298e-46	0.656379	9.11729e-12
ANO6	grey60	0.840227	2.1731e-48	0.609825	5.83735e-10
ANP32E	grey60	0.803669	2.65224e-41	0.752106	1.07336e-16
APAF1	grey60	0.835746	1.98618e-47	0.581113	5.51187e-09
APOL6	grey60	0.842058	8.63012e-49	0.660063	6.35814e-12
ARAP2	grey60	0.809804	2.20321e-42	0.6754	1.34128e-12
ARFGEF1	grey60	0.897625	3.64419e-64	0.793379	1.3988e-19
ARHGAP12	grey60	0.847759	4.50285e-50	0.799404	4.67413e-20
ARHGAP21	grey60	0.911653	1.71585e-69	0.75403	8.1101e-17
ARHGAP42	grey60	0.866559	1.04744e-54	0.602996	1.01609e-09
ARHGAP5	grey60	0.86436	3.95883e-54	0.657476	8.19349e-12
ASAP2	grey60	0.839999	2.43631e-48	0.598146	1.49443e-09
ASXL2	grey60	0.904213	1.45364e-66	0.777315	2.19583e-18
ATF7IP	grey60	0.807395	5.91523e-42	0.738414	7.34524e-16
ATL2	grey60	0.836778	1.19992e-47	0.78666	4.55497e-19
ATP11A	grey60	0.833487	5.90646e-47	0.602434	1.0629e-09
ATP11B	grey60	0.929532	9.71223e-78	0.703484	6.01584e-14
ATP13A3	grey60	0.886614	1.68847e-60	0.679565	8.64876e-13
ATXN1	grey60	0.823778	5.34714e-45	0.616619	3.31878e-10
B3GNT5	grey60	0.803992	2.33189e-41	0.650928	1.54018e-11
B4GALT5	grey60	0.832421	9.82662e-47	0.728905	2.60647e-15
BACH1	grey60	0.876484	1.90499e-57	0.685011	4.82032e-13
BCL9L	grey60	0.82117	1.71156e-44	0.617817	3.00003e-10
BMPR2	grey60	0.90519	6.19284e-67	0.692299	2.16048e-13
CASC4	grey60	0.877237	1.15442e-57	0.69933	9.73845e-14
CAST	grey60	0.871654	4.38447e-56	0.774612	3.41259e-18
CBL	grey60	0.865815	1.64699e-54	0.716533	1.25328e-14
CCDC6	grey60	0.827308	1.0734e-45	0.816825	1.57353e-21
CCNG2	grey60	0.802902	3.598e-41	0.677175	1.1135e-12
CCSER2	grey60	0.820849	1.97261e-44	0.733635	1.39766e-15
CD2AP	grey60	0.825946	2.00366e-45	0.663057	4.72618e-12
CDC42BPA	grey60	0.811674	1.01327e-42	0.679113	9.0744e-13
CERS6	grey60	0.837655	7.80077e-48	0.735201	1.13374e-15
CHD9	grey60	0.876051	2.53675e-57	0.720016	8.1241e-15
CHM	grey60	0.836025	1.73331e-47	0.685773	4.43693e-13
CHML	grey60	0.810889	1.4052e-42	0.738347	7.41178e-16
CLCN3	grey60	0.804628	1.80859e-41	0.663785	4.3949e-12
CLINT1	grey60	0.864509	3.6202e-54	0.694737	1.64313e-13
CMTM6	grey60	0.847108	6.34857e-50	0.717731	1.08044e-14
CNOT1	grey60	0.917079	8.53454e-72	0.800384	3.89719e-20
CRIM1	grey60	0.852159	4.23942e-51	0.642759	3.31328e-11
CSGALNACT2	grey60	0.811761	9.77136e-43	0.634089	7.28896e-11
CTNND1	grey60	0.893797	7.61519e-63	0.755955	6.11139e-17
CTTNBP2NL	grey60	0.931453	9.42493e-79	0.71463	1.58399e-14
CYFIP1	grey60	0.893474	9.79015e-63	0.814537	2.50649e-21
DDX21	grey60	0.872372	2.77357e-56	0.793361	1.40349e-19
DIAPH2	grey60	0.84228	7.71182e-49	0.682521	6.30707e-13
DIEXF	grey60	0.811707	9.99584e-43	0.790099	2.50264e-19
DNAJC13	grey60	0.916137	2.1973e-71	0.765732	1.39297e-17
DOCK1	grey60	0.851993	4.6402e-51	0.714795	1.55237e-14
DPY19L1	grey60	0.807772	5.07374e-42	0.633327	7.80301e-11
DST	grey60	0.831382	1.6077e-46	0.585415	3.99222e-09
EFR3A	grey60	0.89708	5.65515e-64	0.724667	4.50651e-15
ELF1	grey60	0.910349	5.83536e-69	0.663467	4.53648e-12
ELF4	grey60	0.829135	4.61104e-46	0.673439	1.64502e-12
EPS8	grey60	0.843692	3.74714e-49	0.644059	2.93754e-11
ERAP1	grey60	0.830498	2.43785e-46	0.694963	1.60177e-13
ERLIN1	grey60	0.824492	3.87561e-45	0.815339	2.13066e-21
ETV3	grey60	0.877496	9.7078e-58	0.72119	7.00856e-15
FAM102B	grey60	0.821498	1.47994e-44	0.607583	7.01261e-10
FAM60A	grey60	0.81027	1.81689e-42	0.712442	2.06865e-14
FAM63B	grey60	0.854053	1.49676e-51	0.639742	4.37164e-11
FCHO2	grey60	0.886847	1.42619e-60	0.652974	1.26655e-11
FER	grey60	0.856295	4.28346e-52	0.673132	1.69824e-12
FGD4	grey60	0.833114	7.05961e-47	0.638835	4.74862e-11
FMN1	grey60	0.833341	6.33318e-47	0.614159	4.0781e-10
FNBP1L	grey60	0.840743	1.6773e-48	0.680121	8.15251e-13
FNDC3B	grey60	0.837297	9.30373e-48	0.627989	1.25091e-10
FOXN2	grey60	0.866037	1.43932e-54	0.701797	7.32331e-14
FRMD4B	grey60	0.819103	4.24556e-44	0.590167	2.78024e-09
FRRS1	grey60	0.80694	7.11584e-42	0.531322	1.67927e-07
FYCO1	grey60	0.806769	7.62841e-42	0.6727	1.77591e-12
GALC	grey60	0.800789	8.27529e-41	0.598808	1.41832e-09
GLCE	grey60	0.840939	1.51988e-48	0.757268	5.03154e-17
GNL3L	grey60	0.884026	1.08252e-59	0.738665	7.09828e-16
GOLIM4	grey60	0.853061	2.58643e-51	0.635617	6.3546e-11
GPD2	grey60	0.856296	4.27966e-52	0.745783	2.6491e-16
HERC3	grey60	0.841435	1.1832e-48	0.639337	4.5365e-11
HIPK3	grey60	0.817584	8.21954e-44	0.682613	6.24498e-13
HIVEP1	grey60	0.838472	5.21224e-48	0.677821	1.04027e-12
HPS5	grey60	0.852293	3.94052e-51	0.71794	1.05281e-14
IARS2	grey60	0.856433	3.9628e-52	0.826814	1.90535e-22
IGF2R	grey60	0.813628	4.46109e-43	0.709268	3.03352e-14
ITGAV	grey60	0.817666	7.93195e-44	0.592706	2.28602e-09
ITGB1	grey60	0.849564	1.72375e-50	0.601662	1.13054e-09
ITPRIPL2	grey60	0.844923	1.98588e-49	0.612141	4.82271e-10
KAT6A	grey60	0.835765	1.96715e-47	0.694132	1.75901e-13
KCTD9	grey60	0.851044	7.77116e-51	0.688108	3.43739e-13
KDM5A	grey60	0.803228	3.16142e-41	0.748846	1.71577e-16
KIAA0196	grey60	0.841787	9.9023e-49	0.794575	1.12863e-19
KIF16B	grey60	0.822305	1.03403e-44	0.68169	6.89522e-13
KIF2A	grey60	0.870884	7.14546e-56	0.731748	1.79496e-15
KIF5B	grey60	0.871378	5.22457e-56	0.766999	1.14403e-17
KRAS	grey60	0.885002	5.39946e-60	0.741435	4.85563e-16
LRBA	grey60	0.802297	4.57131e-41	0.730883	2.01163e-15
LRRC8B	grey60	0.8628	1.00277e-53	0.677439	1.08294e-12
LRRCC1	grey60	0.824186	4.45085e-45	0.638317	4.97798e-11
LSM12P1	grey60	0.850569	1.00425e-50	0.759061	3.85006e-17
LUZP1	grey60	0.892063	2.90544e-62	0.738968	6.8111e-16
M6PR	grey60	0.834829	3.0969e-47	0.694483	1.69082e-13
MACF1	grey60	0.846727	7.75296e-50	0.639466	4.48332e-11
MAML2	grey60	0.808694	3.47917e-42	0.666135	3.47131e-12
MAPK6	grey60	0.864133	4.53503e-54	0.743991	3.40536e-16
MED1	grey60	0.851761	5.26682e-51	0.781626	1.07313e-18
MEF2A	grey60	0.854183	1.39251e-51	0.667211	3.11397e-12
MFAP3	grey60	0.860293	4.35705e-53	0.624238	1.73339e-10
MIB1	grey60	0.832578	9.11652e-47	0.692948	2.0092e-13
MIS18BP1	grey60	0.862759	1.02689e-53	0.66264	4.92608e-12
MPP5	grey60	0.871874	3.81081e-56	0.788137	3.52646e-19
MTDH	grey60	0.883063	2.13536e-59	0.761663	2.59968e-17
MYO1E	grey60	0.822569	9.19022e-45	0.610419	5.55929e-10
MYO6	grey60	0.828316	6.74343e-46	0.694208	1.74409e-13
NBN	grey60	0.861814	1.793e-53	0.754562	7.50289e-17
NCK1	grey60	0.860422	4.04297e-53	0.730049	2.24447e-15
NCOA2	grey60	0.895982	1.3624e-63	0.696338	1.37081e-13
NCOA3	grey60	0.860318	4.29475e-53	0.746809	2.29195e-16
NCOA4	grey60	0.882982	2.26065e-59	0.812971	3.43475e-21
NEDD4	grey60	0.829854	3.29692e-46	0.676793	1.15909e-12
NEK7	grey60	0.858003	1.62759e-52	0.616567	3.33335e-10
NF1	grey60	0.877328	1.08593e-57	0.72781	3.00574e-15
NFATC3	grey60	0.847118	6.31621e-50	0.746047	2.55213e-16
NPTN	grey60	0.837892	6.94095e-48	0.74014	5.80244e-16
NRIP1	grey60	0.869055	2.24952e-55	0.639555	4.44676e-11
NT5C2	grey60	0.892148	2.7204e-62	0.677334	1.09506e-12
OSBPL11	grey60	0.879486	2.53611e-58	0.742053	4.45802e-16
OSBPL8	grey60	0.818157	6.41214e-44	0.628073	1.24168e-10
OXR1	grey60	0.910633	4.47519e-69	0.770835	6.25538e-18
PARD3B	grey60	0.814008	3.79884e-43	0.627386	1.31866e-10
PARP4	grey60	0.883638	1.42449e-59	0.709237	3.04497e-14
PCSK7	grey60	0.827021	1.22501e-45	0.715564	1.41235e-14
PDLIM5	grey60	0.908405	3.49469e-68	0.699041	1.00671e-13
PDP1	grey60	0.831517	1.50808e-46	0.698242	1.10323e-13
PDZD8	grey60	0.864961	2.7597e-54	0.72732	3.2026e-15
PEAK1	grey60	0.849879	1.45589e-50	0.649178	1.81831e-11
PHACTR2	grey60	0.821266	1.64019e-44	0.677182	1.11266e-12
PIAS1	grey60	0.822421	9.82082e-45	0.705146	4.94989e-14
PIK3CA	grey60	0.885198	4.69363e-60	0.734797	1.19678e-15
PLEKHA5	grey60	0.804402	1.97916e-41	0.712425	2.07279e-14
PRKDC	grey60	0.820473	2.32793e-44	0.790589	2.29586e-19
PRRG1	grey60	0.821403	1.54403e-44	0.589963	2.82411e-09
PTPN12	grey60	0.880261	1.49297e-58	0.713954	1.72065e-14
PTPRK	grey60	0.813247	5.23909e-43	0.706428	4.25437e-14
RAB43P1	grey60	0.803945	2.37617e-41	0.595032	1.90787e-09
RAB8B	grey60	0.828054	7.61168e-46	0.673659	1.60781e-12
RAPH1	grey60	0.838377	5.46251e-48	0.616996	3.21517e-10
RASAL2	grey60	0.879038	3.43617e-58	0.67235	1.84128e-12
RECQL	grey60	0.845165	1.7518e-49	0.629569	1.08881e-10
REEP3	grey60	0.832598	9.02872e-47	0.67172	1.96491e-12
RELL1	grey60	0.839567	3.02444e-48	0.674011	1.55021e-12
REST	grey60	0.845652	1.35999e-49	0.653883	1.16064e-11
RNASEL	grey60	0.818887	4.66607e-44	0.65954	6.69422e-12
RNF169	grey60	0.881516	6.2894e-59	0.674094	1.53689e-12
RNF213	grey60	0.809173	2.85773e-42	0.653386	1.2174e-11
ROCK1	grey60	0.898963	1.22398e-64	0.695976	1.42829e-13
SEC23A	grey60	0.807762	5.09247e-42	0.645666	2.52928e-11
SERINC5	grey60	0.838129	6.17392e-48	0.686492	4.10275e-13
SESTD1	grey60	0.846882	7.14742e-50	0.674804	1.42735e-12
SETD7	grey60	0.865526	1.96194e-54	0.713459	1.82791e-14
SETX	grey60	0.855294	7.50734e-52	0.744332	3.24699e-16
SGMS2	grey60	0.837095	1.0277e-47	0.636666	5.7814e-11
SH3D19	grey60	0.868711	2.78725e-55	0.696304	1.37606e-13
SH3RF1	grey60	0.802038	5.06415e-41	0.649028	1.84427e-11
SKAP2	grey60	0.8546	1.10498e-51	0.684141	5.29671e-13
SLC25A24	grey60	0.914849	7.8801e-71	0.65761	8.08717e-12
SLC30A1	grey60	0.850389	1.10686e-50	0.774614	3.41166e-18
SLC35A3	grey60	0.844822	2.09316e-49	0.588217	3.2276e-09
SLK	grey60	0.824631	3.63917e-45	0.738623	7.13861e-16
SLMAP	grey60	0.865791	1.67095e-54	0.691519	2.35707e-13
SMARCC1	grey60	0.838718	4.61416e-48	0.806766	1.16297e-20
SMC4	grey60	0.85094	8.2218e-51	0.677056	1.1275e-12
SNX18	grey60	0.804006	2.31885e-41	0.683168	5.88289e-13
SNX6	grey60	0.906529	1.89354e-67	0.736014	1.01643e-15
SOCS5	grey60	0.821775	1.30886e-44	0.708245	3.42823e-14
SPTBN1	grey60	0.888076	5.79618e-61	0.723492	5.23567e-15
SPTLC2	grey60	0.87766	8.7018e-58	0.744449	3.19436e-16
SRGAP2B	grey60	0.818244	6.1725e-44	0.633487	7.69215e-11
SUSD1	grey60	0.801823	5.51156e-41	0.746211	2.49392e-16
SWAP70	grey60	0.808179	4.29643e-42	0.65878	7.21235e-12
TAF1A	grey60	0.827778	8.64537e-46	0.750241	1.405e-16
TAOK1	grey60	0.859268	7.88064e-53	0.691467	2.37056e-13
TCEA1P2	grey60	0.81008	1.96575e-42	0.597223	1.60711e-09
TEAD1	grey60	0.838062	6.38414e-48	0.657146	8.46133e-12
TEP1	grey60	0.81642	1.35785e-43	0.656102	9.36567e-12
TGFBR2	grey60	0.807776	5.0636e-42	0.641104	3.85886e-11
TIPARP	grey60	0.803128	3.28953e-41	0.672314	1.848e-12
TJP1	grey60	0.918808	1.45793e-72	0.762334	2.34768e-17
TMOD3	grey60	0.887594	8.26059e-61	0.702219	6.9721e-14
TMTC2	grey60	0.88316	1.99452e-59	0.712054	2.16835e-14
TMX1	grey60	0.803941	2.37971e-41	0.663489	4.52659e-12
TP53BP1	grey60	0.802525	4.17801e-41	0.672422	1.82763e-12
TRAPPC10	grey60	0.868195	3.83691e-55	0.654769	1.06562e-11
TRIO	grey60	0.800219	1.03425e-40	0.619576	2.58478e-10
UBR5	grey60	0.892348	2.33523e-62	0.775757	2.83339e-18
UBXN2B	grey60	0.892078	2.87159e-62	0.808561	8.20948e-21
USP32	grey60	0.84169	1.04003e-48	0.732868	1.54755e-15
USP34	grey60	0.854196	1.38283e-51	0.642241	3.47571e-11
VCL	grey60	0.857634	2.00785e-52	0.723441	5.26957e-15
WDFY1	grey60	0.89897	1.2165e-64	0.739922	5.97837e-16
WDR44	grey60	0.932271	3.41688e-79	0.732108	1.71147e-15
WWP1	grey60	0.893753	7.87677e-63	0.734058	1.32094e-15
YWHAZP4	grey60	0.887963	6.29905e-61	0.704733	5.19619e-14
YWHAZP5	grey60	0.808121	4.3994e-42	0.53082	1.73344e-07
ZBTB38	grey60	0.853671	1.84914e-51	0.640112	4.22636e-11
ZDHHC20	grey60	0.869664	1.53821e-55	0.718264	1.01112e-14
ZNF217	grey60	0.841565	1.10811e-48	0.586698	3.62276e-09
ZNF281	grey60	0.814893	2.60852e-43	0.730397	2.14445e-15

## Sheet: Supplementary Table 5
Supplementary Table 5:Enrichment results of hub genes.
GO	Category	Description	Count	%	Log10(P)	Log10(q)
R-HSA-9012999	Reactome Gene Sets	RHO GTPase cycle	29	13.49	-18.67	-14.32
GO:0030036	GO Biological Processes	actin cytoskeleton organization	25	11.63	-12.81	-9.07
GO:0051056	GO Biological Processes	regulation of small GTPase mediated signal transduction	16	7.44	-9.26	-5.69
R-HSA-9006934	Reactome Gene Sets	Signaling by Receptor Tyrosine Kinases	19	8.84	-8.12	-4.78
GO:0007167	GO Biological Processes	enzyme linked receptor protein signaling pathway	20	9.3	-7.86	-4.66
R-HSA-199991	Reactome Gene Sets	Membrane Trafficking	20	9.3	-7.48	-4.39
R-HSA-177929	Reactome Gene Sets	Signaling by EGFR	7	3.26	-7.19	-4.14
R-HSA-9013424	Reactome Gene Sets	RHOV GTPase cycle	6	2.79	-6.56	-3.59
R-HSA-1500931	Reactome Gene Sets	Cell-Cell communication	9	4.19	-6.41	-3.51
GO:0006897	GO Biological Processes	endocytosis	16	7.44	-6.29	-3.43
R-HSA-9696264	Reactome Gene Sets	RND3 GTPase cycle	6	2.79	-6.29	-3.43
WP1984	WikiPathways	Integrated breast cancer pathway	9	4.19	-5.74	-2.97
hsa04144	KEGG Pathway	Endocytosis	11	5.12	-5.67	-2.91
R-HSA-5663202	Reactome Gene Sets	Diseases of signal transduction by growth factor receptors and second messengers	14	6.51	-5.51	-2.82
GO:0006468	GO Biological Processes	protein phosphorylation	18	8.37	-5.51	-2.82
M266	Canonical Pathways	PID NCADHERIN PATHWAY	5	2.33	-5.45	-2.78
GO:0048588	GO Biological Processes	developmental cell growth	7	3.26	-5.33	-2.68
M58	Canonical Pathways	PID AR PATHWAY	6	2.79	-5.31	-2.67
GO:0051893	GO Biological Processes	regulation of focal adhesion assembly	6	2.79	-5.23	-2.62
GO:0032870	GO Biological Processes	cellular response to hormone stimulus	14	6.51	-5.1	-2.51
